# Supplementary material for: Patterns of genetic divergence in the Rio Grande cooter (Pseudemys gorzugi), a riverine turtle inhabiting an arid and anthropogenically modified system
Source: J Hered. 2024 Feb 19;115(3):253–61. doi: 10.1093/jhered/esae011 (PMC11081133; doi:10.1093/jhered/esae011)
Supplement: esae011_suppl_Supplementary_Table_1 [file esae011_suppl_supplementary_table_1.zip]

Archive with 3 entries (2 files):
- Suppl_table 1/
- Suppl_table 1/Supplementary Table 1.docx
- Suppl_table 1/SuppTable1.xlsx
