# Supplementary material for: Patterns of genetic divergence in the Rio Grande cooter (Pseudemys gorzugi), a riverine turtle inhabiting an arid and anthropogenically modified system
Source: J Hered. 2024 Feb 19;115(3):253–61. doi: 10.1093/jhered/esae011 (PMC11081133; doi:10.1093/jhered/esae011)
Supplement: esae011_suppl_Supplementary_Table_1 [file esae011_suppl_supplementary_table_1.zip › Suppl_table 1/SuppTable1.xlsx]

## Sheet: SupplementalTable1
Museum ID	Field ID	State	County	Sex	Museum	a priori population
TNHC 114483	DRD5669	Texas	Maverick	M	TNHC	RG
TNHC 114131	DRD6080	Texas	Crockett	M	TNHC	PS
TNHC 114132	DRD6081	Texas	Crockett	M	TNHC	PS
TNHC 117197	DRD6118	Texas	Kinney	F	TNHC	RG
TNHC 117198	DRD6119	Texas	Kinney	F	TNHC	RG
TNHC 117199	DRD6120	Texas	Kinney	M	TNHC	RG
TNHC 117200	DRD6121	Texas	Kinney	M	TNHC	RG
TNHC 117201	DRD6122	Texas	Kinney	F	TNHC	RG
TNHC 117202	DRD6124	Texas	Maverick	F	TNHC	RG
TNHC 117203	DRD6125	Texas	Maverick	M	TNHC	RG
TNHC 117204	DRD6126	Texas	Maverick	F	TNHC	RG
TNHC 117205	DRD6128	Texas	Maverick	M	TNHC	RG
TNHC 117206	DRD6129	Texas	Maverick	M	TNHC	RG
TNHC 117207	DRD6130	Texas	Kinney	M	TNHC	RG
TNHC 117208	DRD6131	Texas	Kinney	F	TNHC	RG
TNHC 117209	DRD6132	Texas	Kinney	M	TNHC	RG
TNHC 117210	DRD6133	Texas	Kinney	M	TNHC	RG
TNHC 117211	DRD6134	Texas	Kinney	F	TNHC	RG
TNHC 117212	DRD6135	Texas	Maverick	F	TNHC	RG
TNHC 117213	DRD6136	Texas	Maverick	M	TNHC	RG
TNHC 117214	DRD6137	Texas	Maverick	M	TNHC	RG
TNHC 117215	DRD6143	Texas	Starr	F	TNHC	RG
TNHC 117216	DRD6144	Texas	Starr	F	TNHC	RG
TNHC 117217	DRD6145	Texas	Starr	F	TNHC	RG
TNHC 117218	DRD6146	Texas	Webb	M	TNHC	RG
TNHC 117219	DRD6147	Texas	Webb	M	TNHC	RG
TNHC 117220	DRD6148	Texas	Webb	M	TNHC	RG
TNHC 117221	DRD6154	Texas	Crockett	F	TNHC	PS
TNHC 117222	DRD6157	Texas	Crockett	M	TNHC	PS
TNHC 117223	DRD6158	Texas	Crockett	M	TNHC	PS
TNHC 117224	DRD6159	Texas	Crockett	M	TNHC	PS
TNHC 117225	DRD6160	Texas	Crockett	M	TNHC	PS
MF10207	MF10207	Texas	Val Verde	F	TSU	PS
MF10209	MF10209	Texas	Val Verde	M	TSU	PS
MF10210	MF10210	Texas	Val Verde	F	TSU	PS
MF10213	MF10213	Texas	Val Verde	M	TSU	PS
MF10219	MF10219	Texas	Val Verde	-	TSU	PS
MF19150	MF19150	Texas	Brewster	M	TSU	RG
MF19656	MF19656	Texas	Brewster	M	TSU	RG
MF33085	MF33085	Texas	Val Verde	F	TSU	RG
MF33086	MF33086	Texas	Val Verde	-	TSU	RG
MF33087	MF33087	Texas	Val Verde	-	TSU	RG
MF33088	MF33088	Texas	Val Verde	M	TSU	RG
MF33089	MF33089	Texas	Val Verde	M	TSU	RG
MF33090	MF33090	Texas	Val Verde	M	TSU	RG
MF33093	MF33093	Texas	Val Verde	M	TSU	RG
MF33094	MF33094	Texas	Val Verde	M	TSU	RG
MF33095	MF33095	Texas	Val Verde	F	TSU	RG
MF33096	MF33096	Texas	Val Verde	-	TSU	RG
MF33097	MF33097	Texas	Val Verde	F	TSU	RG
MF33098	MF33098	Texas	Val Verde	F	TSU	RG
MF33100	MF33100	Texas	Val Verde	F	TSU	RG
MF33101	MF33101	Texas	Val Verde	F	TSU	RG
MF33103	MF33103	Texas	Val Verde	M	TSU	RG
MF37552	MF37552	Texas	Val Verde	M	TSU	DR
MF37553	MF37553	Texas	Val Verde	M	TSU	DR
MF37554	MF37554	Texas	Val Verde	M	TSU	DR
MF37555	MF37555	Texas	Val Verde	M	TSU	DR
MF37556	MF37556	Texas	Val Verde	M	TSU	DR
MF37557	MF37557	Texas	Val Verde	M	TSU	DR
MF37597	MF37597	Texas	Val Verde	M	TSU	DR
MF37599	MF37599	Texas	Val Verde	F	TSU	DR
MF37601	MF37601	Texas	Val Verde	F	TSU	DR
MF37602	MF37602	Texas	Val Verde	M	TSU	DR
MF37603	MF37603	Texas	Val Verde	M	TSU	DR
MF37605	MF37605	Texas	Val Verde	M	TSU	DR
MF37609	MF37609	Texas	Val Verde	M	TSU	DR
MF42047	MF42047	Texas	Kinney	F	TSU	RG
MF42784	MF42784	Texas	Val Verde	-	TSU	PS
MF42790	MF42790	Texas	Val Verde	M	TSU	PS
MF42870	MF42870	Texas	Val Verde	-	TSU	PS
MF438	MF438	Texas	Val Verde	-	TSU	RG
MF439	MF439	Texas	Val Verde	-	TSU	RG
MF440	MF440	Texas	Val Verde	-	TSU	RG
MF442	MF442	Texas	Val Verde	-	TSU	RG
MF443	MF443	Texas	Val Verde	-	TSU	RG
MF445	MF445	Texas	Val Verde	-	TSU	RG
MF446	MF446	Texas	Val Verde	-	TSU	RG
MF447	MF447	Texas	Val Verde	-	TSU	RG
MF448	MF448	Texas	Val Verde	-	TSU	RG
MF451	MF451	Texas	Val Verde	-	TSU	RG
MF455	MF455	Texas	Val Verde	-	TSU	RG
MF457	MF457	Texas	Val Verde	-	TSU	RG
MF458	MF458	Texas	Val Verde	-	TSU	RG
MF459	MF459	Texas	Val Verde	-	TSU	RG
MF5876	MF5876	Texas	Terrell	F	TSU	PS
MF5878	MF5878	Texas	Terrell	M	TSU	PS
MF5882	MF5882	Texas	Terrell	M	TSU	PS
MF5883	MF5883	Texas	Terrell	M	TSU	PS
MF6159	MF6159	Texas	Kinney	M	TSU	RG
MF8710	MF8710	Texas	Kinney	M	TSU	RG
MF8711	MF8711	Texas	Kinney	M	TSU	RG
MF8712	MF8712	Texas	Kinney	M	TSU	RG
TC1224	TC1224	New Mexico	Eddy	F	NCSU	PN
TC1225	TC1225	New Mexico	Eddy	M	NCSU	PN
TC1231	TC1231	New Mexico	Eddy	M	NCSU	PN
TC1234	TC1234	New Mexico	Eddy	M	NCSU	PN
TC1240	TC1240	New Mexico	Eddy	M	NCSU	PN
TC1241	TC1241	New Mexico	Eddy	F	NCSU	PN
TC1243	TC1243	New Mexico	Eddy	F	NCSU	PN
TC1244	TC1244	New Mexico	Eddy	F	NCSU	PN
TC1245	TC1245	New Mexico	Eddy	M	NCSU	PN
TC1249	TC1249	New Mexico	Eddy	F	NCSU	PN
TC1252	TC1252	New Mexico	Eddy	F	NCSU	PN
TC143	TC143	New Mexico	Eddy	F	NCSU	BR
TC148	TC148	New Mexico	Eddy	F	NCSU	BR
TC149	TC149	New Mexico	Eddy	F	NCSU	BR
TC150	TC150	New Mexico	Eddy	M	NCSU	BR
TC151	TC151	New Mexico	Eddy	M	NCSU	BR
TC152	TC152	New Mexico	Eddy	M	NCSU	BR
TC158	TC158	New Mexico	Eddy	M	NCSU	BR
TC159	TC159	New Mexico	Eddy	M	NCSU	BR
TC162	TC162	New Mexico	Eddy	F	NCSU	BR
TC172	TC172	New Mexico	Eddy	F	NCSU	BR
TC173	TC173	New Mexico	Eddy	F	NCSU	BR
TC547	TC547	New Mexico	Chaves	F	NCSU	PN
TC551	TC551	New Mexico	Chaves	M	NCSU	PN
TC553	TC553	New Mexico	Chaves	F	NCSU	PN
TC556	TC556	New Mexico	Chaves	F	NCSU	PN
TC560	TC560	New Mexico	Chaves	M	NCSU	PN
TC617	TC617	New Mexico	Eddy	F	NCSU	BR
TC618	TC618	New Mexico	Eddy	M	NCSU	BR
TC619	TC619	New Mexico	Eddy	F	NCSU	BR
TC630	TC630	New Mexico	Eddy	F	NCSU	BR
TC632	TC632	New Mexico	Eddy	M	NCSU	BR
TC640	TC640	New Mexico	Eddy	M	NCSU	BR
TC824	TC824	New Mexico	Eddy	F	NCSU	BR
TC825	TC825	New Mexico	Eddy	M	NCSU	BR
TC828	TC828	New Mexico	Eddy	F	NCSU	BR
TC829	TC829	New Mexico	Eddy	F	NCSU	BR
TC830	TC830	New Mexico	Eddy	F	NCSU	BR
TC864	TC864	New Mexico	Eddy	F	NCSU	PN
TC866	TC866	New Mexico	Eddy	M	NCSU	BR
TC874	TC874	New Mexico	Eddy	M	NCSU	PN
TC893	TC893	New Mexico	Eddy	F	NCSU	PN
TC897	TC897	New Mexico	Eddy	M	NCSU	PN
TC898	TC898	New Mexico	Eddy	F	NCSU	PN
TC899	TC899	New Mexico	Eddy	F	NCSU	PN
TC908	TC908	New Mexico	Eddy	F	NCSU	PN
TC933	TC933	New Mexico	Eddy	M	NCSU	PN
TC973	TC973	New Mexico	Eddy	M	NCSU	PN
